# Supplementary material for: PABPN1 regulates mRNA alternative polyadenylation to inhibit bladder cancer progression
Source: Cell Biosci. 2023 Mar 6;13:45. doi: 10.1186/s13578-023-00997-6 (PMC9987104; doi:10.1186/s13578-023-00997-6)
Supplement: Supplementary file 4 — Additional file 4: Table S1. 94 potential APA regulators. [file 13578_2023_997_MOESM4_ESM.xlsx]

## Sheet: Sheet1
Table S1. 94 potential APA regulators.
Potential 3’UTR-lengthen regulators	Potential 3’UTR-shorten regulators
SAFB2	ADAR
PRKRIP1	NONO
SAFB	FXR1
CIRBP	CDC5L
PABPC1	HNRNPR
PCBP4	HNRNPA2B1
SRRT	DHX8
SNRNP35	SF3A1
HNRNPA1	HTATSF1
SNRNP70	RBM28
ZRSR2	NUDT21
LUC7L	STRAP
SF3A2	CSTF2
PABPN1	DDX23
RBM5	RBM17
AKAP8L	XRN2
CPSF1	SNW1
TCERG1	RBMX2
FAM172A	RNMT
ACIN1	CPSF2
TIA1	DHX9
RAVER1	PRPF4
SF3B1	METTL14
GPATCH1	NCBP1
RBM3	MAGOHB
ESRP2	WBP11
KDM1A	SETX
TRA2A	CELF1
CELF6	SF3A3
YTHDC1	RBM7
AFF2	PAPOLA
LSM7	HNRNPK
PTBP2	KIN
RBM6	SF3B5
ZRANB2	SNIP1
SNRPA	THOC3
LUC7L3	EIF4A3
SNRPN	SNRNP40
ARL6IP4	BARD1
PCF11	HSPA8
DDX17	RNF20
	SF3B3
	ISY1
	RBM41
	JMJD6
	ZC3H14
	EFTUD2
	SNRPC
	SF3B2
	ALKBH5
	HNRNPU
	DBR1
	SRPK2
