# Supplementary material for: PABPN1 regulates mRNA alternative polyadenylation to inhibit bladder cancer progression
Source: Cell Biosci. 2023 Mar 6;13:45. doi: 10.1186/s13578-023-00997-6 (PMC9987104; doi:10.1186/s13578-023-00997-6)
Supplement: Supplementary file 5 — Additional file 5: Table S2. The sequences of primers used in this study. [file 13578_2023_997_MOESM5_ESM.xlsx]

## Sheet: Sheet1
Table S2. The sequences of primers used in this study.
qRT-PCR	PABPN1	Forward	AGGGAGATGGAGGAAGAAGCTG
		Reverse	AACCACAGCCATGAAAGTGAGC
	GAPDH	Forward	AAGGTGAAGGTCGGAGTCAAC
		Reverse	GGGGTCATTGATGGCAACAATA
3’RACE	PTCD1	GACAGCTCTGGACAGGGAAAA
	AACS	TGTTAGAAAGGAACCCCCGTG
	ATP6AP2	CAAGTTTGTTGACCTACATGGGC
	PIGG	TTACCTTAGGGAGCACAGAGC
	CDCA2	CTCATCGCTTGGCAATGCTAC
	TMEM97	ACAACAGGTCCCAGTCAGTTC
	ZNF777	GGAACCCTTTCGGGCTGTTA
	REPIN1	TTAGGTGACAGGAACTTCCGC
	CCND3	TGTGATTGACAGCTTTGCTGC
